# Supplementary material for: Elucidating the Substrate Envelope of Enterovirus 68-3C Protease: Structural Basis of Specificity and Potential Resistance
Source: Viruses. 2024 Sep 5;16(9):1419. doi: 10.3390/v16091419 (PMC11437433; doi:10.3390/v16091419)
Supplement: Supplementary file 1 [file viruses-16-01419-s001.zip]

Archive with 1 entries (1 files):
- viruses-3186739-supplementary.pdf
